# Supplementary material for: Gradient Porous PVA/CB Composites for High-Performance Flexible Piezoresistive Sensors
Source: Polymers (Basel). 2026 Jun 30;18(13):1630. doi: 10.3390/polym18131630 (PMC13364449; doi:10.3390/polym18131630)
Supplement: Supplementary file 1 [file polymers-18-01630-s001.zip]

Archive with 1 entries (1 files):
- polymers-4369466-supplementary.pdf
